# Supplementary material for: The efficacy of the enhanced Aussie Optimism Positive Thinking Skills Program in improving social and emotional learning in middle childhood
Source: Front Psychol. 2014 Aug 15;5:909. doi: 10.3389/fpsyg.2014.00909 (PMC4133646; doi:10.3389/fpsyg.2014.00909)
Supplement: Supplementary file 1 [file DataSheet1.ZIP]

Archive with 2 entries (2 files):
- Appendix (Table 5).DOCX
- Appendix (Tables 1-4).PDF
